# Supplementary material for: A Small Molecule Promoting Neural Differentiation Suppresses Cancer Stem Cells in Colorectal Cancer
Source: Biomedicines. 2022 Apr 6;10(4):859. doi: 10.3390/biomedicines10040859 (PMC9025482; doi:10.3390/biomedicines10040859)
Supplement: Supplementary file 1 [file biomedicines-10-00859-s001.zip]

Archive with 1 entries (1 files):
- biomedicines-1645710-supplementary.pdf
